# Supplementary material for: Increased game frequency period crossing Ramadan intermittent fasting decreases fat mass, sleep duration, and recovery in male professional basketball players
Source: PeerJ. 2023 Dec 4;11:e16507. doi: 10.7717/peerj.16507 (PMC10702331; doi:10.7717/peerj.16507)
Supplement: Data S1 — The different measured parameters (pre or post) the experimental period. [file peerj-11-16507-s001.xlsx]

## Sheet: week1
						INTERNAL LOAD			SLEEP HABITS				WELLBEING INDICES					TQR	DIETRIES INTAKES							BODY COMPOSITION
						RPE	W load	HR	LAT	EFF	DUR	PSQI	Sleep	fatigue	stress	DOMS	HI		TT	CARBO		PROT		FAT		BM	BMI	BF%	FM	FFM
																				(g)	%	(g)	%	(g)	%
					g1	5.5	2250	168.6	14	94	8	3	3.5	4.3	5.1	2.2	14.2	13.3	2600	320	49.23	85	13.08	130	45	88	22.13	9.2	8.096	79.904
					g1	6.2	2430	165.3	13	95	7	4	4.3	4.2	5.5	3.4	16.3	15.1	2500	290	46.4	90	14.4	110	39.6	90	24.88	12.3	11.07	78.93
					g1	5.1	2160	169.1	15	95	8	4	4.1	4.4	3.2	1.3	12.2	15.4	2800	330	47.14	95	13.57	140	45	85	21.94	10.3	8.755	76.245
					g1	6.2	2430	167.2	14	95	10	5	3.7	4.3	4.5	2.7	13.5	14.2	2400	300	50	87	14.5	120	45	80	24.14	11.1	8.88	71.12
					g1	5.5	2250	165.9	15	94	9	5	4.2	3.5	3.3	1.3	12.3	12.5	2900	280	38.62	79	10.9	120	37.24	75	23.99	15.5	11.625	63.375
					g1	5.4	2250	168.8	16	93	11	4	4.5	4.2	3.6	2.2	13.4	13.1	3000	310	41.33	85	11.33	100	30	90	24.49	10.2	9.18	80.82
					g1	6.2	2430	168.7	14	94	10	5	4.3	3.3	1.4	2.8	11.4	11.9	2800	300	42.86	83	11.86	110	35.36	94	22.42	9.1	8.554	85.446
					g1	6.1	2520	164.4	15	94	9	6	3.8	3.5	4.7	1.8	13.7	11.7	2700	280	41.48	93	13.78	130	43.33	98	22.47	11.3	11.074	86.926
					g1	6.4	2520	170.1	16	93	11	6	3.3	3.9	2.5	2.6	12.3	14.9	2900	320	44.14	95	13.1	120	37.24	85	23.33	13.1	11.135	73.865
					g1	5.7	2250	168.12	15	95	12	5	3.9	3.2	2.8	1.7	10.9	13.6	2700	340	50.37	88	13.04	115	38.33	90	24.26	15.2	13.68	76.32
					g1	6.3	2430	169.24	15	94	11	6	3.1	4.1	2.5	2.5	12.2	13.8	2800	320	45.71	93	13.29	135	43.39	87	22.03	13.4	11.658	75.342
					g1	6.1	2340	166.46	16	94	12	4	3.5	3.2	1.9	1.7	9.8	14.5	2800	300	42.86	87	12.43	130	41.79	95	25.15	16.1	15.295	79.705
					g1	5.9	2340	162.3	13	95	10	5	4.1	4.1	4.4	2.1	14.3	13.5	2850	340	47.72	83	11.65	125	39.47	91	23.1	12.2	11.102	79.898
					g1	6.2	2430	170.1	14	94	9	3	4.6	3.9	5.1	2.5	14.7	13.8	2980	320	42.95	92	12.35	135	40.77	93	22.65	10.1	9.393	83.607
					g2	5.3	2250	167.6	15	96	10	5	4.5	4.6	5.3	2.7	15.3	12.4	2700	330	48.89	83	12.3	115	38.33	90	25.24	12.4	11.16	78.84
					g2	5.5	2250	166.1	14	95	8	5	5.3	4.5	5.1	3.2	17.3	14.1	2600	300	46.15	84	12.92	120	41.53	92	24.12	8.1	7.452	84.548
					g2	6.2	2430	170.1	15	96	7	4	4.6	4.3	3.3	3.6	14.5	15.5	2880	340	47.22	90	12.5	130	40.63	75	22.16	12.2	9.15	65.85
					g2	5.2	2160	166.93	14	95	8	4	4.4	5.1	4.1	3.5	11.3	15.2	2900	320	44.14	87	12	125	38.79	81	21.63	10.3	8.343	72.657
					g2	6.4	2700	166.55	15	94	9	5	4.2	5.3	4.1	2.2	12.2	13.6	2940	310	42.18	85	11.56	115	35.2	92	21.94	13.2	12.144	79.856
					g2	6.6	2520	167.4	15	96	10	5	4.1	4.2	3.1	2.3	13.4	13.2	2800	320	45.71	83	11.86	120	38.57	94	22.52	10.2	9.588	84.412
					g2	5.8	2430	170.33	16	95	8	4	4.5	3.4	3.7	2.7	15.7	12.6	2780	290	41.73	91	13.09	115	37.23	87	21.79	8.1	7.047	79.953
					g2	6.2	2430	163.96	13	95	9	3	3.7	4.5	4.9	1.8	15.7	11.9	2900	280	38.62	90	12.41	135	41.9	95	23.85	14.1	13.395	81.605
					g2	6.2	2520	162.95	16	94	11	5	3.4	4.7	2.7	2.4	14.5	10.5	2750	300	43.64	80	11.64	120	39.27	97	24.38	15.3	14.841	82.159
					g2	6.1	2520	164.3	14	95	12	4	4.6	4.9	4.9	2.5	17.7	11.8	2800	310	44.29	81	11.57	110	35.36	94	26.12	16.1	15.134	78.866
					g2	5.2	2160	162.22	15	93	11	6	4.9	3.8	4.9	1.7	15.6	12.8	2900	320	44.14	88	12.14	140	43.45	78	24.26	13.2	10.296	67.704
					g2	5.4	2160	167.12	16	94	10	5	3.8	3.7	4.9	2.8	15.8	13.4	2800	290	41.43	92	13.14	135	43.39	83	22.96	15.1	12.533	70.467
					g2	6.3	2520	163.26	14	95	11	5	3.1	3.5	2.3	1.9	10.2	11.3	2760	300	43.48	90	13.04	130	42.39	91	21.74	13.1	11.921	79.079
					g2	6.7	2520	168.32	15	94	11	6	2.9	3.3	2.7	2.1	9.8	11.6	2850	320	44.91	87	12.21	115	36.32	93	22.2	11.2	10.416	82.584

## Sheet: week4
				INTERNAL LOAD			SLEEP HABITS				WELLBEING INDICES					TQR	DIETRIES INTAKES							BODY COMPOSITION
				RPE	W load	HR	LAT	EFF	DUR	PSQI	Sleep	fatigue	stress	DOMS	HI		TT	CARBO		PROT		FAT		BM	BMI	BF%	FM	FFM
																		(g)	%	(g)	%	(g)	%
			g1	7.5	2700	166.3	15	96	7	4	6.2	5.7	5.3	5.1	20.4	10.1	2300	280	48.7	80	13.91	100	39.13	85	22.01	8.2	6.97	78.03
			g1	7.2	2610	161.5	13	95	6	3	6.1	5.5	6.2	5.3	22.2	8.3	2200	270	49.09	83	15.09	90	36.82	86	24.79	10	8.6	77.4
			g1	7.3	2610	167.2	15	96	8	3	6.5	6.2	6.5	6.2	24.8	8.5	2400	290	48.33	89	14.83	110	41.25	83	21.86	9.3	7.719	75.281
			g1	6.8	2520	164.4	14	96	7	4	6.4	6.3	6.4	4.4	21.6	9.1	2500	270	43.2	83	13.28	90	32.4	77	24.01	10.6	8.162	68.838
			g1	6.9	2520	162.9	15	92	6	5	5.8	6.5	6.2	5.3	22.5	9.4	2100	250	47.62	75	14.29	95	40.71	71	23.9	13.8	9.798	61.202
			g1	7.5	2790	165.7	16	95	7	5	6.8	6.2	6.4	5.3	22.5	8.2	2000	280	56	80	16	85	38.25	87	24.41	9.4	8.178	78.822
			g1	7.2	2610	166.1	14	94	9	3	5.9	4.8	4.8	3.9	20.7	8.8	2200	290	52.73	78	14.18	100	40.91	92	22.36	9.2	8.464	83.536
			g1	7.5	2700	161.7	15	95	7	5	6.5	5.3	5.7	5.7	23.7	9.7	2300	300	52.17	88	15.3	90	35.22	93	22.39	10.3	9.579	83.421
			g1	6.7	2520	166.4	16	93	5	6	6.7	4.5	5.5	3.8	22.5	8.9	2200	290	52.73	90	16.36	100	40.91	82	23.25	12.7	10.414	71.586
			g1	7.3	2790	166.52	15	92	7	6	6.6	5.3	5.6	4.6	22.3	9.5	1900	300	63.16	83	17.47	90	42.63	86	24.19	14.5	12.47	73.53
			g1	6.9	2610	165.36	15	94	9	4	5.8	5.5	5.8	5.7	23.4	9.9	2100	310	59.05	88	16.76	105	45	85	21.92	11.1	9.435	75.565
			g1	7.7	2790	165.16	16	95	7	5	6.2	5.4	5.6	5.7	24.5	8.4	2000	280	56	83	16.6	100	45	91	25.11	14.13	12.8583	78.1417
			g1	6.9	2610	161.5	13	96	6	3	6.9	6.1	5.9	5.8	24.9	8.2	2400	300	50	79	13.16	87	32.63	88	22.95	11.92	10.4896	77.5104
			g1	7.6	2700	167.3	14	93	7	4	6.5	5.9	6.5	6.7	25.2	8.5	2450	270	44.08	89	14.53	90	33.06	90	22.32	9.88	8.892	81.108
			g2	6.1	2520	165.9	15	95	8	4	6.4	5.3	6.2	5.4	22.3	8.3	2550	310	48.63	82	12.86	115	40.59	88	25.22	10.9	9.592	78.408
			g2	6.2	2520	165.1	14	96	9	5	5.8	4.7	4.9	4.6	20.7	8.8	2320	280	48.28	81	13.97	110	42.67	90	23.95	7.82	7.038	82.962
			g2	6.8	2610	168.71	15	92	8	5	6.2	6.4	5.1	4.4	21.5	8.2	2610	290	44.44	88	13.49	120	41.38	74	22.1	12.11	8.9614	65.0386
			g2	6.4	2430	165.33	16	96	7	5	5.8	5.6	5.9	4.6	22.5	10.8	2400	320	53.33	89	14.83	90	33.75	78	21.4	9.82	7.6596	70.3404
			g2	6.2	2430	164.15	15	97	6	6	6.2	5.3	5.1	4.2	20.1	8.3	2350	300	51.06	82	13.96	120	45.96	90	21.72	11.93	10.737	79.263
			g2	6.9	2610	167.12	13	93	9	5	6.9	7.3	5.2	5.3	24.4	9.2	2700	300	44.44	78	11.55	115	38.33	92	22.31	10.91	10.0372	81.9628
			g2	7.1	2700	169.11	16	96	8	5	6.2	5.1	6.5	4.4	20.2	10.3	2410	310	51.45	81	13.44	110	41.08	84	21.5	7.89	6.6276	77.3724
			g2	6.4	2520	162.26	14	92	8	4	5.9	5.7	5.8	4.7	22.6	8.8	2500	300	48	79	12.64	100	36	91	23.52	14.85	13.5135	77.4865
			g2	6.6	2610	162.35	16	95	8	6	6.5	6.9	5.5	4.6	24.8	9.7	2320	290	50	80	13.79	110	42.67	94	24.1	14.86	13.9684	80.0316
			g2	6.8	2610	162.13	13	95	7	5	6.6	6.7	4.9	3.8	21.9	10.7	2200	260	47.27	79	14.36	90	36.82	94	26.05	15.2	14.288	79.712
			g2	6.7	2610	161.12	16	94	10	5	6.8	6.3	6.1	5.4	24.3	11.2	2350	300	51.06	82	13.96	86	32.94	78	24.12	12.88	10.0464	67.9536
			g2	7.1	2700	165.32	16	95	9	4	5.6	6.7	5.8	4.6	23.7	9.7	2210	310	56.11	88	15.93	100	40.72	80	22.81	15.01	12.008	67.992
			g2	6.7	2520	162.42	14	96	8	3	6.3	5.9	6.3	5.2	23.9	8.7	2100	300	57.14	87	16.57	90	38.57	89	21.5	12.8	11.392	77.608
			g2	6.9	2520	167.62	16	95	8	4	6.2	6.7	6.8	5.6	25.4	8.1	2150	290	53.95	86	16	87	36.42	90	22.11	10.78	9.702	80.298
